# Supplementary material for: Non-Covalent Dimer as Donor Chromophore for Constructing Artificial Light-Harvesting System in Water
Source: Molecules. 2022 Dec 14;27(24):8876. doi: 10.3390/molecules27248876 (PMC9781999; doi:10.3390/molecules27248876)
Supplement: Supplementary file 1 [file molecules-27-08876-s001.zip]

Archive with 1 entries (1 files):
- molecules-2072571-supplementary.pdf
